# Supplementary material for: Synthesis of a Cyclooctapeptide, Cyclopurpuracin, and Evaluation of Its Antimicrobial Activity
Source: Molecules. 2023 Jun 15;28(12):4779. doi: 10.3390/molecules28124779 (PMC10301653; doi:10.3390/molecules28124779)
Supplement: Supplementary file 1 [file molecules-28-04779-s001.zip]

Archive with 1 entries (1 files):
- molecules-2438747-supplementary.pdf
